# Supplementary material for: Exogenous Spermidine Alleviated Low-Temperature Damage by Affecting Polyamine Metabolism and Antioxidant Levels in Apples
Source: Plants (Basel). 2024 Apr 15;13(8):1100. doi: 10.3390/plants13081100 (PMC11053773; doi:10.3390/plants13081100)
Supplement: Supplementary file 1 [file plants-13-01100-s001.zip › Table S1.xlsx]

## Sheet: Sheet1
Supplementary Table S1 Primers used for qRT-PCR verification
gene ID	Primers (5' to 3')
Actin-F	TGACCGAATGAGCAAGGAAATTACT
Actin-R	TACTCAGCTTTGGCAATCCACATC
MdADC1-F	GTTGATGGACTCTGTGATATG
MdADC1-R	GGAAACATCTGCCCAATAC
MdSPDS1-F	GGTCACACTTCATGTTGG
MdSPDS1-R	TATTGGGTCAGAAGAGTCC
MdSAMDC1-F	GCAAGGCATATGTTATGGG
MdSAMDC1-R	CACATCTCCAGAGTGTAGG
MdPAO3-F	GGTAATGACGGAAGATGG
MdPAO3-R	GTAAGGGTGGATTGAAGG
MdCBF1-F	GGTTTGTGGATCTCCTGTGG
MdCBF1-R	AGGCAATAGCATTCCTTCCG
MdCBF2-F	GATTCAGTGGATATCAGACG
MdCBF2-R	AAACAAGATTCCACTTCCC
MdCBF3-F	GACACAAGCATCTTGACTCG
MdCBF3-R	TCCTCACTCCTCTGTAAACC
MdCBF4-F	CAAGGTTGCTTGATAGTATGG
MdCBF4-R	GATTGACGTCATCATCATTGC
MdCOR47-F	GCAAAGTAGAAGAGGACAAGG
MdCOR47-R	CTTGATCTTATCCTTCAATCCC
MdKIN-F	GGATGGATTAATGAGAACACG
MdKIN-R	CTTAACCAGATTTGGATGATGG
